# Supplementary material for: Rumen Epithelial Communities Share a Core Bacterial Microbiota: A Meta-Analysis of 16S rRNA Gene Illumina MiSeq Sequencing Datasets
Source: Front Microbiol. 2021 Mar 15;12:625400. doi: 10.3389/fmicb.2021.625400 (PMC8005654; doi:10.3389/fmicb.2021.625400)
Supplement: Supplementary file 1 [file Table_1.xlsx]

## Sheet: Studies
Supplementary Table 1: List of studies and samples included.
Publication Title	Authorship, Year, and Publication Information	Hyper-variable 16S rRNA Region	Sample Type(s)	Experimental Conditions/Primary Variables	Diet	Geographic region	Sample location within rumen	animal breed	Pregnancy/lactation status	Age	Number of animals*	NCBI Bioproject
The response of ruminal fermentation, epithelium-associated microbiota, and epithelial barrier function to severe feed restriction in pregnant ewes	Hu et al. 2018 Journal of Animal Science Volume 96 Issue 10 Pages 4293-4305	v3-v4	Sheep rumen epithelium	Feed restriction in pregnant ewes	The diet consisting of 0.4 kg concentrate, 0.6 kg oat hay, and 2.2 kg rye silage was mixed and offered twice a day	Nanjing, China	Ventral sac	Unspecified sheep	108 days of gestation (start of trial)	2-3 years	16	PRJNA427768
Taxonomic identification of ruminal epithelial bacterial diversity during rumen development in goats	Jiao et al. 2015 Applied and Environmental Microbiology Issue 10 Pages 3502-3509	v2-v3	Goat kids rumen epithelium	Ruminal succession as goat kids mature	Starter concentrate (0.17 kg [DM]/meal) and forage (0.06 kg [DM]/meal). The starter concentrate contained, per kilogram (DM), 74.1 g whey powder, 211 g corn flour, 320 g bean meal, 65 g fish meal, 220 g fat powder, 51 g milk powder, 8.6 g CaCO3, 25.3 g CaHPO4, 5 g NaCl, and 20 g premix. The starter concentrate and forage were offered ad libitum	Changsha, China	Rumen epithelium	Unspecified goat	Post weaning, pre first pregnancy	42-70 days*	17	PRJNA276796
Characterising the bacterial microbiota across the gastrointestinal tracts of dairy cattle: membership and potential function	Mao et al. 2015 Scientific Reports Volume 5 Page 16116	v3-v4	Digesta+tissue across cattle GI tract including rumen	Comparing GI tract locations	27% ground corn grain, 5.1% wheat bran, 12.7% soybean meal, 4.3% cottonseed meal, 1.0% beet pulp, 15.0% corn silage, 23.0% alfalfa hay, 7.0% chinese wild grass hay, and 4.9% "premix" (detailed in table S13)	Nanjing, China	Rumen epithelium	Holstein-Friesian	140-189 days of lactation	5 years	6	PRJNA272774
Exploring the methanogen and bacterial communities of rumen environments: solid adherent, fluid and epimural	De Mulder et al. 2017 FEMS Microbiology Ecology Volume 93 Issue 3	v3-v4 (eubacterial) and v6-v8 (methanogen)	Rumen (solid, liquid, and epithelial from dairy cattle)	Comparing ruminal fractions (fluid, attached to feed, and epithelial)	Forage-to-concentrate ratio of 70:30 on dry matter base. The forage was a mixture of prewilted grass and maize silage in the ratio of 58:42 on dry matter base, complemented with balanced concentrate (69%), rumen protected soybean meal (30%) and feed urea (1%)	Belgium	Rumen epithelium	Holstein-Friesian	Mid lactation	Unspecified	4	PRJNA318319
Effects of clay mineral supplementation on particle-associated and epimural microbiota, and gene expression in the rumen of cows fed high-concentrate diet	Neubauer et al. 2019 Anaerobe Volume 59 Pages 38-48	v3-v5	Rumen content and epithelium (cattle)	Effect of clay supplements	One week roughage only feeding (RD; day 1e7; 50:50 hay:grass-silage mix), one week stepwise elevation of concentrate in the diet (day 8e13), one week high-concentrate feeding (HC1, day 14e20, 65% concentrate, 35% roughage), one week break with roughage only feeding (day 21e27, 50:50 hay:grass-silage mix), two days stepwise elevation of concentrate (day 28, 29), followed by two weeks of high-conce…	Pottenstein, Austria	Ventral sac	Holstein-Friesian	Non lactating	Unspecified	8	PRJEB29866
Adaptive responses in short-chain fatty acid absorption, gene expression, and bacterial community of the bovine rumen epithelium recovered from a continuous or transient high-grain feeding	Petri et al. 2019 Journal of Dairy Science Volume 102 Issue 6 Pages 5361-5378	v3-v5	Rumen epithelium (Cattle)	Diet change/ high grain feeding	Cross ref with wetzels 16 and 17, same animals. Described in detail in Porazad et al 2016? 2 weeks of 100% forage, 1 week ramp up to 60% concentrate, either continued for 4 weeks or alternating	Pottenstein, Austria	Ventral sac, 40-50 cm below the bottom edge of the canula in the left fossa paralumbalis.	Holstein-Friesian	Non lactating	Unspecified	8	PRJNA486445
Changes in the rumen epithelial microbiota of cattle and host gene expression in response to alterations in dietary carbohydrate composition	Petri et al. 2018 Applied and Environmental Microbiology Volume 84 Issue 12 Pages e00384-18	v3-v5	Rumen epithelium (Cattle)	Diet change/ high grain feeding	100% hay, 25% concentrate 75% hay, 40% concentrate 60%hay, and control group 40% concentrate 60% fiber-rich hay	Kremesberg, Austria	Ventral rumen wall	Holstein-Friesian	Non lactating non pregnant	Unspecified	8	PRJEB22005
Bacterial communities in the solid, liquid, dorsal, and ventral epithelium fractions of yak (Bos grunniens) rumen	Ren et al. 2019 MicrobiologyOpen Volume 9 Issue 2Page e963	v4	Solid, liquid, epithelial (yak rumen)	Yak vs cattle	Natural alpine meadow grassland with no feed supplements	Hezuo, China	Dorsal and ventral rumen epithlium	Yak (bos grunniens)	Not specified	4 years	5	PRJNA551733
Impact of supplemental winter feeding on ruminal microbiota of roe deer capreolus capreolus	Ricci et al. 2019 Wildlife Biology Volume 2019 Issue 1 Pages 1-11	v3-v4	Deer rumen, solid, liquid, and epithelial	Supplemental feed vs non in winter	Natural diet with supplementary ad libitum feed pellets consisting of non fibrous carbohydrates, proteins, and a small amount of celulose and lignin	Styria, Austria	Rumen epithelium	Roe deer (Capreolus capreolus)	Not specified	Unspecified	8	PRJEB29211
The bovine epimural microbiota displays compositional and structural heterogeneity across different ruminal locations	Sbardellati et al. 2020 Journal of Dairy Science Volume 103 Issue 4 Pages 3636-3647	v4	Epithelial(multiple regions), cattle (holstein)	Comparing locations within the rumen epithelium	33.9% alfalfa silage, 32.5% corn silage, 8.9% beet pulp, 2.6% canola meal, 9.2% corn distillers dried grains with soluables, 4.1% roasted soybean, 6.1% soybean hulls, 2.7% minerals	Pairie du Sac, WI, USA	Cranial sac, Ventral sac, Caudodorsal blind sac, Caudoventral blind sac	Holstein-Friesian	5 multiparous, 3 primiparous	Unspecified	8	PRJNA562284
A rapid shift to high-grain diet results in dynamic changes in rumen epimural microbiome in sheep	Seddik et al. 2018 Animal Pages Volume 13 Issue 8 Pages 1614-1622	v3-v4	Rumen epithelium (sheep)	High grain diet	Pre trial: 96.4% hay, 3.6% mineral and vitamin premix. During trial experimental groups were given a 40% forage 60% grain mix for 1, 2, or 4 weeks.	Nanjing, China	Rumen epithelium	Hu breed sheep	Not specified	Approximately 180 days	20	PRJNA428299
Antibiotic pretreatment minimizes dietary effects on reconstructure of rumen fluid and mucosal microbiota in goats	Shen et al. 2018 MicrobiologyOpen Volume 7 Issue 1 Page e00537	v3-v4	Rumen content and epithelium (goat)	Interaction of antibiotic pretreatment and shift to high concentrate diet	Base diet 90% hay + 10% concentrate. 3 animals later received a diet of 65% hay and 35% concentrate for an additional 28 days	Nanjing, China	Ventral blind sac	Boer x Yangtze River Delta White goats	Male	4 months	12	PRJNA349213
Diet-induced reconstruction of mucosal microbiota associated with alterations of epithelium lectin expression and regulation in the maintenance of rumen homeostasis	Shen et al. 2017 Scientific Reports Volume 7 Issue 1 Page 3941	v3-v4	Rumen epithelium (goat)	Diet (hay/concentrate ratio)	90% hay 10% concentrate or 65% hay 35% concentrate.	Nanjing, China	Ventral blind sac	Boer x Yangtze River Delta White goats	Male	4 months	6	PRJNA339481.
Epimural bacterial community structure in the rumen of holstein cows with different responses to a long-term subacute ruminal acidosis diet challenge	Wetzels et al. 2017 Journal of Dairy Science Volume 100 Issue 3 Pages 1829-1844	v3-v5	Rumen epithelium (cattle papillae)	SARA diet challenge	2 weeks 100% forage, 1 week ramp up to 60% concentrate, and 4 weeks of continuous 60% concentrate	Pottenstein, Austria	Ventral sac, 40-50 cm below the bottom edge of the canula in the left fossa paralumbalis.	Holstein-Friesian	Non lactating	Unspecified	8	PRJEB12642
Epimural indicator phylotypes of transiently-induced subacute ruminal acidosis in dairy cattle	Wetzels et al. 2016 Frontiers in Microbiology Volume 7 Pages 274	v3-v5	Rumen epithelium (cattle papillae)	SARA vs healthy	2 weeks 100% forage, 1 wek ramp up to 60% concentrate, 1 week at 60% concentrate, 1 week 100% forage, and finally 2 weeks 60% concentrate	Pottenstein, Austria	Ventral rumen wall directly under the fistula	Holstein-Friesian	Non lactating	Unspecified	8	PRJEB9353
WT- Rumen stratification	Koester et al. A (unpublished)	v3-v4	Cattle rumen epithelial wall	Stratification of rumen epithelial communities	Ground corn, soybeans, cottonseed hulls, corn silage, baleage and alfalfa hay (53.8% dry matter (DM), 9.46% crude protein (CP), and 13.91% neutral detergent fiber (NDF)	Ames, IA, USA	4 sites in the ventral sac- aligned with the dorsal portion of the mat, and 10, 20, and 30cm below it.	Holstein-Friesian	Second lactation	3 years	5	PRJNA672907
WT- Sucram baseline	Koester et al. B (unpublished)	v3-v4	Cattle rumen contents and papillae samples	Ruminal response to Sucram as a feed additiive	Ground corn, soybeans, cottonseed hulls, corn silage, baleage and alfalfa hay (53.8% dry matter (DM), 9.46% crude protein (CP), and 13.91% neutral detergent fiber (NDF)	Ames, IA, USA	Dorsal rumen sac	Holstein-Friesian	First lactation	2 years	5	PRJNA554894
										* included in present study, full range was 0-70	*due to quality control and other factors such as weaning status not every animal is represented in our meta-analysis.

## Sheet: SampleList
Group	Animal	Vregion	Study	Inlcuded in Meta-analysis	Reason For Exclusion	NCBI SRA Accession Number
837BLA	Dairy Cattle (Holstein)	v3-v4	Koester Sucram Baseline	yes	Not Applicable	SRR9698655
837BLD	Dairy Cattle (Holstein)	v3-v4	Koester Sucram Baseline	yes	Not Applicable	SRR9698656
837BLM	Dairy Cattle (Holstein)	v3-v4	Koester Sucram Baseline	yes	Not Applicable	SRR9698653
837WK4A	Dairy Cattle (Holstein)	v3-v4	Koester Sucram Baseline	yes	Not Applicable	SRR9698654
837WK4D	Dairy Cattle (Holstein)	v3-v4	Koester Sucram Baseline	yes	Not Applicable	SRR9698651
837WK4M	Dairy Cattle (Holstein)	v3-v4	Koester Sucram Baseline	yes	Not Applicable	SRR9698652
872BLA	Dairy Cattle (Holstein)	v3-v4	Koester Sucram Baseline	yes	Not Applicable	SRR9698649
872BLD	Dairy Cattle (Holstein)	v3-v4	Koester Sucram Baseline	yes	Not Applicable	SRR9698650
872BLM	Dairy Cattle (Holstein)	v3-v4	Koester Sucram Baseline	yes	Not Applicable	SRR9698685
872WK4A	Dairy Cattle (Holstein)	v3-v4	Koester Sucram Baseline	yes	Not Applicable	SRR9698686
872WK4D	Dairy Cattle (Holstein)	v3-v4	Koester Sucram Baseline	yes	Not Applicable	SRR9698682
872WK4M	Dairy Cattle (Holstein)	v3-v4	Koester Sucram Baseline	yes	Not Applicable	SRR9698681
891BLA	Dairy Cattle (Holstein)	v3-v4	Koester Sucram Baseline	yes	Not Applicable	SRR9698680
891BLD	Dairy Cattle (Holstein)	v3-v4	Koester Sucram Baseline	yes	Not Applicable	SRR9698679
891BLM	Dairy Cattle (Holstein)	v3-v4	Koester Sucram Baseline	yes	Not Applicable	SRR9698678
891WK4A	Dairy Cattle (Holstein)	v3-v4	Koester Sucram Baseline	yes	Not Applicable	SRR9698677
891WK4D	Dairy Cattle (Holstein)	v3-v4	Koester Sucram Baseline	yes	Not Applicable	SRR9698676
891WK4M	Dairy Cattle (Holstein)	v3-v4	Koester Sucram Baseline	yes	Not Applicable	SRR9698675
898BLA	Dairy Cattle (Holstein)	v3-v4	Koester Sucram Baseline	yes	Not Applicable	SRR9698684
898BLD	Dairy Cattle (Holstein)	v3-v4	Koester Sucram Baseline	yes	Not Applicable	SRR9698683
898BLM	Dairy Cattle (Holstein)	v3-v4	Koester Sucram Baseline	yes	Not Applicable	SRR9698657
898WK4A	Dairy Cattle (Holstein)	v3-v4	Koester Sucram Baseline	yes	Not Applicable	SRR9698658
898WK4D	Dairy Cattle (Holstein)	v3-v4	Koester Sucram Baseline	yes	Not Applicable	SRR9698659
898WK4M	Dairy Cattle (Holstein)	v3-v4	Koester Sucram Baseline	yes	Not Applicable	SRR9698660
911BLA	Dairy Cattle (Holstein)	v3-v4	Koester Sucram Baseline	yes	Not Applicable	SRR9698661
911BLD	Dairy Cattle (Holstein)	v3-v4	Koester Sucram Baseline	yes	Not Applicable	SRR9698662
911BLM	Dairy Cattle (Holstein)	v3-v4	Koester Sucram Baseline	yes	Not Applicable	SRR9698663
911WK4A	Dairy Cattle (Holstein)	v3-v4	Koester Sucram Baseline	yes	Not Applicable	SRR9698664
911WK4D	Dairy Cattle (Holstein)	v3-v4	Koester Sucram Baseline	yes	Not Applicable	SRR9698687
911WK4M	Dairy Cattle (Holstein)	v3-v4	Koester Sucram Baseline	yes	Not Applicable	SRR9698688
ERR2059992	Dairy Cattle (Holstein)	v3-v5	Petri 2018	no	Read depth <10,000 after Quality Control	ERR2059992
ERR2059993	Dairy Cattle (Holstein)	v3-v5	Petri 2018	no	Read depth <10,000 after Quality Control	ERR2059993
ERR2059994	Dairy Cattle (Holstein)	v3-v5	Petri 2018	no	Read depth <10,000 after Quality Control	ERR2059994
ERR2059995	Dairy Cattle (Holstein)	v3-v5	Petri 2018	no	Read depth <10,000 after Quality Control	ERR2059995
ERR2059996	Dairy Cattle (Holstein)	v3-v5	Petri 2018	no	Read depth <10,000 after Quality Control	ERR2059996
ERR2059997	Dairy Cattle (Holstein)	v3-v5	Petri 2018	no	Read depth <10,000 after Quality Control	ERR2059997
ERR2059998	Dairy Cattle (Holstein)	v3-v5	Petri 2018	no	Read depth <10,000 after Quality Control	ERR2059998
ERR2059999	Dairy Cattle (Holstein)	v3-v5	Petri 2018	no	Read depth <10,000 after Quality Control	ERR2059999
ERR2060000	Dairy Cattle (Holstein)	v3-v5	Petri 2018	no	Read depth <10,000 after Quality Control	ERR2060000
ERR2060001	Dairy Cattle (Holstein)	v3-v5	Petri 2018	yes	Not Applicable	ERR2060001
ERR2060002	Dairy Cattle (Holstein)	v3-v5	Petri 2018	yes	Not Applicable	ERR2060002
ERR2060003	Dairy Cattle (Holstein)	v3-v5	Petri 2018	yes	Not Applicable	ERR2060003
ERR2060004	Dairy Cattle (Holstein)	v3-v5	Petri 2018	yes	Not Applicable	ERR2060004
ERR2060005	Dairy Cattle (Holstein)	v3-v5	Petri 2018	no	Read depth <10,000 after Quality Control	ERR2060005
ERR2060006	Dairy Cattle (Holstein)	v3-v5	Petri 2018	no	Read depth <10,000 after Quality Control	ERR2060006
ERR2060007	Dairy Cattle (Holstein)	v3-v5	Petri 2018	no	Read depth <10,000 after Quality Control	ERR2060007
ERR2060008	Dairy Cattle (Holstein)	v3-v5	Petri 2018	no	Read depth <10,000 after Quality Control	ERR2060008
ERR2060009	Dairy Cattle (Holstein)	v3-v5	Petri 2018	no	Read depth <10,000 after Quality Control	ERR2060009
ERR2060010	Dairy Cattle (Holstein)	v3-v5	Petri 2018	no	Read depth <10,000 after Quality Control	ERR2060010
ERR2060011	Dairy Cattle (Holstein)	v3-v5	Petri 2018	no	Read depth <10,000 after Quality Control	ERR2060011
ERR2060012	Dairy Cattle (Holstein)	v3-v5	Petri 2018	no	Read depth <10,000 after Quality Control	ERR2060012
ERR2060013	Dairy Cattle (Holstein)	v3-v5	Petri 2018	no	Read depth <10,000 after Quality Control	ERR2060013
ERR2060014	Dairy Cattle (Holstein)	v3-v5	Petri 2018	no	Read depth <10,000 after Quality Control	ERR2060014
ERR2060015	Dairy Cattle (Holstein)	v3-v5	Petri 2018	no	Read depth <10,000 after Quality Control	ERR2060015
ERR2060016	Dairy Cattle (Holstein)	v3-v5	Petri 2018	yes	Not Applicable	ERR2060016
ERR2060017	Dairy Cattle (Holstein)	v3-v5	Petri 2018	yes	Not Applicable	ERR2060017
ERR2060018	Dairy Cattle (Holstein)	v3-v5	Petri 2018	yes	Not Applicable	ERR2060018
ERR2060019	Dairy Cattle (Holstein)	v3-v5	Petri 2018	no	Read depth <10,000 after Quality Control	ERR2060019
ERR2060020	Dairy Cattle (Holstein)	v3-v5	Petri 2018	no	Read depth <10,000 after Quality Control	ERR2060020
ERR2060021	Dairy Cattle (Holstein)	v3-v5	Petri 2018	yes	Not Applicable	ERR2060021
ERR2060022	Dairy Cattle (Holstein)	v3-v5	Petri 2018	yes	Not Applicable	ERR2060022
ERR2843917_1	Deer	v3-v4	Ricci 2019	yes	Not Applicable	ERR2843917
ERR2843920_1	Deer	v3-v4	Ricci 2019	yes	Not Applicable	ERR2843920
ERR2843923_1	Deer	v3-v4	Ricci 2019	yes	Not Applicable	ERR2843923
ERR2843926_1	Deer	v3-v4	Ricci 2019	yes	Not Applicable	ERR2843926
ERR2843929_1	Deer	v3-v4	Ricci 2019	yes	Not Applicable	ERR2843929
ERR2843932_1	Deer	v3-v4	Ricci 2019	yes	Not Applicable	ERR2843932
ERR2843935_1	Deer	v3-v4	Ricci 2019	yes	Not Applicable	ERR2843935
ERR2843938_1	Deer	v3-v4	Ricci 2019	yes	Not Applicable	ERR2843938
ERR2920361	Dairy Cattle (Holstein)	v3-v5	Neubauer 2019	no	Read depth <10,000 after Quality Control	ERR2920361
ERR2920362	Dairy Cattle (Holstein)	v3-v5	Neubauer 2019	no	Read depth <10,000 after Quality Control	ERR2920362
ERR2920363	Dairy Cattle (Holstein)	v3-v5	Neubauer 2019	no	Read depth <10,000 after Quality Control	ERR2920363
ERR2920364	Dairy Cattle (Holstein)	v3-v5	Neubauer 2019	no	Read depth <10,000 after Quality Control	ERR2920364
ERR2920365	Dairy Cattle (Holstein)	v3-v5	Neubauer 2019	no	Read depth <10,000 after Quality Control	ERR2920365
ERR2920366	Dairy Cattle (Holstein)	v3-v5	Neubauer 2019	no	Read depth <10,000 after Quality Control	ERR2920366
ERR2920367_1	Dairy Cattle (Holstein)	v3-v5	Neubauer 2019	yes	Not Applicable	ERR2920367
ERR2920368	Dairy Cattle (Holstein)	v3-v5	Neubauer 2019	no	Read depth <10,000 after Quality Control	ERR2920368
ERR2920369_1	Dairy Cattle (Holstein)	v3-v5	Neubauer 2019	yes	Not Applicable	ERR2920369
ERR2920370_1	Dairy Cattle (Holstein)	v3-v5	Neubauer 2019	yes	Not Applicable	ERR2920370
ERR2920371_1	Dairy Cattle (Holstein)	v3-v5	Neubauer 2019	yes	Not Applicable	ERR2920371
ERR2920372_1	Dairy Cattle (Holstein)	v3-v5	Neubauer 2019	yes	Not Applicable	ERR2920372
ERR2920373_1	Dairy Cattle (Holstein)	v3-v5	Neubauer 2019	yes	Not Applicable	ERR2920373
ERR2920374_1	Dairy Cattle (Holstein)	v3-v5	Neubauer 2019	yes	Not Applicable	ERR2920374
ERR2920375	Dairy Cattle (Holstein)	v3-v5	Neubauer 2019	no	Read depth <10,000 after Quality Control	ERR2920375
ERR2920376_1	Dairy Cattle (Holstein)	v3-v5	Neubauer 2019	yes	Not Applicable	ERR2920376
ERR2920377	Dairy Cattle (Holstein)	v3-v5	Neubauer 2019	no	Read depth <10,000 after Quality Control	ERR2920377
ERR2920378_1	Dairy Cattle (Holstein)	v3-v5	Neubauer 2019	yes	Not Applicable	ERR2920378
ERR2920379	Dairy Cattle (Holstein)	v3-v5	Neubauer 2019	no	Read depth <10,000 after Quality Control	ERR2920379
ERR2920380	Dairy Cattle (Holstein)	v3-v5	Neubauer 2019	no	Read depth <10,000 after Quality Control	ERR2920380
ERR2920381	Dairy Cattle (Holstein)	v3-v5	Neubauer 2019	no	Read depth <10,000 after Quality Control	ERR2920381
ERR2920382	Dairy Cattle (Holstein)	v3-v5	Neubauer 2019	no	Read depth <10,000 after Quality Control	ERR2920382
ERR2920383	Dairy Cattle (Holstein)	v3-v5	Neubauer 2019	no	Read depth <10,000 after Quality Control	ERR2920383
ERR2920384	Dairy Cattle (Holstein)	v3-v5	Neubauer 2019	no	Read depth <10,000 after Quality Control	ERR2920384
ERR2920385	Dairy Cattle (Holstein)	v3-v5	Neubauer 2019	no	Read depth <10,000 after Quality Control	ERR2920385
ERR2920386	Dairy Cattle (Holstein)	v3-v5	Neubauer 2019	no	Read depth <10,000 after Quality Control	ERR2920386
ERR2920386_1	Dairy Cattle (Holstein)	v3-v5	Neubauer 2019	yes	Not Applicable	ERR2920386
ERR2920387	Dairy Cattle (Holstein)	v3-v5	Neubauer 2019	no	Read depth <10,000 after Quality Control	ERR2920387
ERR2920388	Dairy Cattle (Holstein)	v3-v5	Neubauer 2019	no	Read depth <10,000 after Quality Control	ERR2920388
ERR2920389	Dairy Cattle (Holstein)	v3-v5	Neubauer 2019	no	Read depth <10,000 after Quality Control	ERR2920389
ERR2920390	Dairy Cattle (Holstein)	v3-v5	Neubauer 2019	no	Read depth <10,000 after Quality Control	ERR2920390
ERR2920391	Dairy Cattle (Holstein)	v3-v5	Neubauer 2019	no	Read depth <10,000 after Quality Control	ERR2920391
ERR2920392	Dairy Cattle (Holstein)	v3-v5	Neubauer 2019	no	Read depth <10,000 after Quality Control	ERR2920392
ERR2920393	Dairy Cattle (Holstein)	v3-v5	Neubauer 2019	no	Read depth <10,000 after Quality Control	ERR2920393
ERR2920394	Dairy Cattle (Holstein)	v3-v5	Neubauer 2019	no	Read depth <10,000 after Quality Control	ERR2920394
ERR2920395_1	Dairy Cattle (Holstein)	v3-v5	Neubauer 2019	yes	Not Applicable	ERR2920395
ERR2920396_1	Dairy Cattle (Holstein)	v3-v5	Neubauer 2019	yes	Not Applicable	ERR2920396
ERR2920397	Dairy Cattle (Holstein)	v3-v5	Neubauer 2019	no	Read depth <10,000 after Quality Control	ERR2920397
ERR2920398	Dairy Cattle (Holstein)	v3-v5	Neubauer 2019	no	Read depth <10,000 after Quality Control	ERR2920398
ERR2920399	Dairy Cattle (Holstein)	v3-v5	Neubauer 2019	no	Read depth <10,000 after Quality Control	ERR2920399
ERR2920400	Dairy Cattle (Holstein)	v3-v5	Neubauer 2019	no	Read depth <10,000 after Quality Control	ERR2920400
ERR2920401	Dairy Cattle (Holstein)	v3-v5	Neubauer 2019	no	Read depth <10,000 after Quality Control	ERR2920401
ERR2920402	Dairy Cattle (Holstein)	v3-v5	Neubauer 2019	no	Read depth <10,000 after Quality Control	ERR2920402
ERR2920403	Dairy Cattle (Holstein)	v3-v5	Neubauer 2019	no	Read depth <10,000 after Quality Control	ERR2920403
ERR2920404	Dairy Cattle (Holstein)	v3-v5	Neubauer 2019	no	Read depth <10,000 after Quality Control	ERR2920404
ERR2920405	Dairy Cattle (Holstein)	v3-v5	Neubauer 2019	no	Read depth <10,000 after Quality Control	ERR2920405
ERR2920406	Dairy Cattle (Holstein)	v3-v5	Neubauer 2019	no	Read depth <10,000 after Quality Control	ERR2920406
ERR2920407	Dairy Cattle (Holstein)	v3-v5	Neubauer 2019	no	Read depth <10,000 after Quality Control	ERR2920407
ERR2920408	Dairy Cattle (Holstein)	v3-v5	Neubauer 2019	no	Read depth <10,000 after Quality Control	ERR2920408
ERS1052161	Dairy Cattle (Holstein)	v3-v5	Wetzels 2017	yes	Not Applicable	ERS1052161
ERS1052162	Dairy Cattle (Holstein)	v3-v5	Wetzels 2017	yes	Not Applicable	ERS1052162
ERS1052163	Dairy Cattle (Holstein)	v3-v5	Wetzels 2017	yes	Not Applicable	ERS1052163
ERS1052164	Dairy Cattle (Holstein)	v3-v5	Wetzels 2017	yes	Not Applicable	ERS1052164
ERS1052165	Dairy Cattle (Holstein)	v3-v5	Wetzels 2017	yes	Not Applicable	ERS1052165
ERS1052166	Dairy Cattle (Holstein)	v3-v5	Wetzels 2017	yes	Not Applicable	ERS1052166
ERS1052167	Dairy Cattle (Holstein)	v3-v5	Wetzels 2017	yes	Not Applicable	ERS1052167
ERS1052168	Dairy Cattle (Holstein)	v3-v5	Wetzels 2017	yes	Not Applicable	ERS1052168
ERS1052169	Dairy Cattle (Holstein)	v3-v5	Wetzels 2017	yes	Not Applicable	ERS1052169
ERS1052170	Dairy Cattle (Holstein)	v3-v5	Wetzels 2017	yes	Not Applicable	ERS1052170
ERS1052171	Dairy Cattle (Holstein)	v3-v5	Wetzels 2017	yes	Not Applicable	ERS1052171
ERS1052172	Dairy Cattle (Holstein)	v3-v5	Wetzels 2017	yes	Not Applicable	ERS1052172
ERS1052173	Dairy Cattle (Holstein)	v3-v5	Wetzels 2017	yes	Not Applicable	ERS1052173
ERS1052174	Dairy Cattle (Holstein)	v3-v5	Wetzels 2017	yes	Not Applicable	ERS1052174
ERS1052175	Dairy Cattle (Holstein)	v3-v5	Wetzels 2017	yes	Not Applicable	ERS1052175
ERS1052176	Dairy Cattle (Holstein)	v3-v5	Wetzels 2017	yes	Not Applicable	ERS1052176
ERS1052177	Dairy Cattle (Holstein)	v3-v5	Wetzels 2017	yes	Not Applicable	ERS1052177
ERS1052178	Dairy Cattle (Holstein)	v3-v5	Wetzels 2017	yes	Not Applicable	ERS1052178
ERS1052179	Dairy Cattle (Holstein)	v3-v5	Wetzels 2017	yes	Not Applicable	ERS1052179
ERS1052180	Dairy Cattle (Holstein)	v3-v5	Wetzels 2017	yes	Not Applicable	ERS1052180
ERS1052181	Dairy Cattle (Holstein)	v3-v5	Wetzels 2017	yes	Not Applicable	ERS1052181
ERS1052182	Dairy Cattle (Holstein)	v3-v5	Wetzels 2017	yes	Not Applicable	ERS1052182
ERS1052183	Dairy Cattle (Holstein)	v3-v5	Wetzels 2017	yes	Not Applicable	ERS1052183
ERS1052184	Dairy Cattle (Holstein)	v3-v5	Wetzels 2017	yes	Not Applicable	ERS1052184
ERS756031	Dairy Cattle (Holstein)	v3-v5	Wetzels 2016	yes	Not Applicable	ERS756031
ERS756032	Dairy Cattle (Holstein)	v3-v5	Wetzels 2016	yes	Not Applicable	ERS756032
ERS756033	Dairy Cattle (Holstein)	v3-v5	Wetzels 2016	yes	Not Applicable	ERS756033
ERS756034	Dairy Cattle (Holstein)	v3-v5	Wetzels 2016	yes	Not Applicable	ERS756034
ERS756035	Dairy Cattle (Holstein)	v3-v5	Wetzels 2016	yes	Not Applicable	ERS756035
ERS756036	Dairy Cattle (Holstein)	v3-v5	Wetzels 2016	yes	Not Applicable	ERS756036
ERS756037	Dairy Cattle (Holstein)	v3-v5	Wetzels 2016	yes	Not Applicable	ERS756037
ERS756038	Dairy Cattle (Holstein)	v3-v5	Wetzels 2016	yes	Not Applicable	ERS756038
ERS756039	Dairy Cattle (Holstein)	v3-v5	Wetzels 2016	yes	Not Applicable	ERS756039
ERS756040	Dairy Cattle (Holstein)	v3-v5	Wetzels 2016	yes	Not Applicable	ERS756040
ERS756041	Dairy Cattle (Holstein)	v3-v5	Wetzels 2016	yes	Not Applicable	ERS756041
ERS756042	Dairy Cattle (Holstein)	v3-v5	Wetzels 2016	yes	Not Applicable	ERS756042
ERS756043	Dairy Cattle (Holstein)	v3-v5	Wetzels 2016	yes	Not Applicable	ERS756043
ERS756044	Dairy Cattle (Holstein)	v3-v5	Wetzels 2016	yes	Not Applicable	ERS756044
ERS756045	Dairy Cattle (Holstein)	v3-v5	Wetzels 2016	yes	Not Applicable	ERS756045
ERS756046	Dairy Cattle (Holstein)	v3-v5	Wetzels 2016	yes	Not Applicable	ERS756046
ERS756047	Dairy Cattle (Holstein)	v3-v5	Wetzels 2016	yes	Not Applicable	ERS756047
ERS756048	Dairy Cattle (Holstein)	v3-v5	Wetzels 2016	yes	Not Applicable	ERS756048
ERS756049	Dairy Cattle (Holstein)	v3-v5	Wetzels 2016	yes	Not Applicable	ERS756049
ERS756050	Dairy Cattle (Holstein)	v3-v5	Wetzels 2016	yes	Not Applicable	ERS756050
ERS756051	Dairy Cattle (Holstein)	v3-v5	Wetzels 2016	yes	Not Applicable	ERS756051
ERS756052	Dairy Cattle (Holstein)	v3-v5	Wetzels 2016	yes	Not Applicable	ERS756052
ERS756053	Dairy Cattle (Holstein)	v3-v5	Wetzels 2016	yes	Not Applicable	ERS756053
ERS756054	Dairy Cattle (Holstein)	v3-v5	Wetzels 2016	yes	Not Applicable	ERS756054
ERS756055	Dairy Cattle (Holstein)	v3-v5	Wetzels 2016	yes	Not Applicable	ERS756055
ERS756056	Dairy Cattle (Holstein)	v3-v5	Wetzels 2016	yes	Not Applicable	ERS756056
ERS756057	Dairy Cattle (Holstein)	v3-v5	Wetzels 2016	yes	Not Applicable	ERS756057
ERS756058	Dairy Cattle (Holstein)	v3-v5	Wetzels 2016	yes	Not Applicable	ERS756058
ERS756059	Dairy Cattle (Holstein)	v3-v5	Wetzels 2016	yes	Not Applicable	ERS756059
ERS756060	Dairy Cattle (Holstein)	v3-v5	Wetzels 2016	yes	Not Applicable	ERS756060
ERS756061	Dairy Cattle (Holstein)	v3-v5	Wetzels 2016	yes	Not Applicable	ERS756061
ERS756062	Dairy Cattle (Holstein)	v3-v5	Wetzels 2016	yes	Not Applicable	ERS756062
SRR10024868	Dairy Cattle (Holstein)	v4	Sbardellati 2020	yes	Not Applicable	SRR10024868
SRR10024869	Dairy Cattle (Holstein)	v4	Sbardellati 2020	yes	Not Applicable	SRR10024869
SRR10024870	Dairy Cattle (Holstein)	v4	Sbardellati 2020	yes	Not Applicable	SRR10024870
SRR10024871	Dairy Cattle (Holstein)	v4	Sbardellati 2020	yes	Not Applicable	SRR10024871
SRR10024872	Dairy Cattle (Holstein)	v4	Sbardellati 2020	yes	Not Applicable	SRR10024872
SRR10024873	Dairy Cattle (Holstein)	v4	Sbardellati 2020	yes	Not Applicable	SRR10024873
SRR10024874	Dairy Cattle (Holstein)	v4	Sbardellati 2020	yes	Not Applicable	SRR10024874
SRR10024875	Dairy Cattle (Holstein)	v4	Sbardellati 2020	yes	Not Applicable	SRR10024875
SRR10024876	Dairy Cattle (Holstein)	v4	Sbardellati 2020	yes	Not Applicable	SRR10024876
SRR10024877	Dairy Cattle (Holstein)	v4	Sbardellati 2020	yes	Not Applicable	SRR10024877
SRR10024878	Dairy Cattle (Holstein)	v4	Sbardellati 2020	yes	Not Applicable	SRR10024878
SRR10024879	Dairy Cattle (Holstein)	v4	Sbardellati 2020	yes	Not Applicable	SRR10024879
SRR10024880	Dairy Cattle (Holstein)	v4	Sbardellati 2020	yes	Not Applicable	SRR10024880
SRR10024881	Dairy Cattle (Holstein)	v4	Sbardellati 2020	yes	Not Applicable	SRR10024881
SRR10024882	Dairy Cattle (Holstein)	v4	Sbardellati 2020	yes	Not Applicable	SRR10024882
SRR10024883	Dairy Cattle (Holstein)	v4	Sbardellati 2020	yes	Not Applicable	SRR10024883
SRR10024884	Dairy Cattle (Holstein)	v4	Sbardellati 2020	yes	Not Applicable	SRR10024884
SRR10024885	Dairy Cattle (Holstein)	v4	Sbardellati 2020	yes	Not Applicable	SRR10024885
SRR10024886	Dairy Cattle (Holstein)	v4	Sbardellati 2020	yes	Not Applicable	SRR10024886
SRR10024887	Dairy Cattle (Holstein)	v4	Sbardellati 2020	yes	Not Applicable	SRR10024887
SRR10024888	Dairy Cattle (Holstein)	v4	Sbardellati 2020	yes	Not Applicable	SRR10024888
SRR10024889	Dairy Cattle (Holstein)	v4	Sbardellati 2020	yes	Not Applicable	SRR10024889
SRR10024890	Dairy Cattle (Holstein)	v4	Sbardellati 2020	yes	Not Applicable	SRR10024890
SRR10024891	Dairy Cattle (Holstein)	v4	Sbardellati 2020	yes	Not Applicable	SRR10024891
SRR10024892	Dairy Cattle (Holstein)	v4	Sbardellati 2020	yes	Not Applicable	SRR10024892
SRR10024893	Dairy Cattle (Holstein)	v4	Sbardellati 2020	yes	Not Applicable	SRR10024893
SRR10024894	Dairy Cattle (Holstein)	v4	Sbardellati 2020	yes	Not Applicable	SRR10024894
SRR10024895	Dairy Cattle (Holstein)	v4	Sbardellati 2020	yes	Not Applicable	SRR10024895
SRR10024896	Dairy Cattle (Holstein)	v4	Sbardellati 2020	yes	Not Applicable	SRR10024896
SRR10024897	Dairy Cattle (Holstein)	v4	Sbardellati 2020	yes	Not Applicable	SRR10024897
SRR10024898	Dairy Cattle (Holstein)	v4	Sbardellati 2020	yes	Not Applicable	SRR10024898
SRR1778214_1	Dairy Cattle (Holstein)	v3-v4	Mao 2015	yes	Not Applicable	SRR1778214
SRR1778215_1	Dairy Cattle (Holstein)	v3-v4	Mao 2015	yes	Not Applicable	SRR1778215
SRR1778216_1	Dairy Cattle (Holstein)	v3-v4	Mao 2015	yes	Not Applicable	SRR1778216
SRR1778217_1	Dairy Cattle (Holstein)	v3-v4	Mao 2015	yes	Not Applicable	SRR1778217
SRR1778218_1	Dairy Cattle (Holstein)	v3-v4	Mao 2015	yes	Not Applicable	SRR1778218
SRR1778219_1	Dairy Cattle (Holstein)	v3-v4	Mao 2015	yes	Not Applicable	SRR1778219
SRR1823055	Goat	v2-v3	Jiao 2015	no	Pre weaning	SRR1823055
SRR1823127	Goat	v2-v3	Jiao 2015	no	Pre weaning	SRR1823127
SRR1823131	Goat	v2-v3	Jiao 2015	no	Pre weaning	SRR1823131
SRR1823138	Goat	v2-v3	Jiao 2015	no	Pre weaning	SRR1823138
SRR1823141	Goat	v2-v3	Jiao 2015	no	Pre weaning	SRR1823141
SRR1830869	Goat	v2-v3	Jiao 2015	no	Pre weaning	SRR1830869
SRR1830870	Goat	v2-v3	Jiao 2015	no	Pre weaning	SRR1830870
SRR1830872	Goat	v2-v3	Jiao 2015	no	Pre weaning	SRR1830872
SRR1830873	Goat	v2-v3	Jiao 2015	no	Pre weaning	SRR1830873
SRR1830874	Goat	v2-v3	Jiao 2015	no	Pre weaning	SRR1830874
SRR1830875	Goat	v2-v3	Jiao 2015	yes	Not Applicable	SRR1830875
SRR1830876	Goat	v2-v3	Jiao 2015	yes	Not Applicable	SRR1830876
SRR1830877	Goat	v2-v3	Jiao 2015	yes	Not Applicable	SRR1830877
SRR1830878	Goat	v2-v3	Jiao 2015	yes	Not Applicable	SRR1830878
SRR1830879	Goat	v2-v3	Jiao 2015	yes	Not Applicable	SRR1830879
SRR1830880	Goat	v2-v3	Jiao 2015	yes	Not Applicable	SRR1830880
SRR1830881	Goat	v2-v3	Jiao 2015	yes	Not Applicable	SRR1830881
SRR4042130	Goat	v3-v4	Shen 2017	yes	Not Applicable	SRR4042130
SRR4042131	Goat	v3-v4	Shen 2017	yes	Not Applicable	SRR4042131
SRR4042134	Goat	v3-v4	Shen 2017	yes	Not Applicable	SRR4042134
SRR4042135	Goat	v3-v4	Shen 2017	yes	Not Applicable	SRR4042135
SRR4042136	Goat	v3-v4	Shen 2017	yes	Not Applicable	SRR4042136
SRR4042137	Goat	v3-v4	Shen 2017	yes	Not Applicable	SRR4042137
SRR4299424	Dairy Cattle (Holstein)	v3-v4	De Mulder 2017	yes	Not Applicable	SRR4299424
SRR4299425	Dairy Cattle (Holstein)	v3-v4	De Mulder 2017	yes	Not Applicable	SRR4299425
SRR4299426	Dairy Cattle (Holstein)	v3-v4	De Mulder 2017	yes	Not Applicable	SRR4299426
SRR4299427	Dairy Cattle (Holstein)	v3-v4	De Mulder 2017	no	Read depth <10,000 after Quality Control	SRR4299427
SRR4434456	Goat	v3-v4	Shen 2018	yes	Not Applicable	SRR4434456
SRR4434457	Goat	v3-v4	Shen 2018	yes	Not Applicable	SRR4434457
SRR4434458	Goat	v3-v4	Shen 2018	yes	Not Applicable	SRR4434458
SRR4434459	Goat	v3-v4	Shen 2018	yes	Not Applicable	SRR4434459
SRR4434460	Goat	v3-v4	Shen 2018	yes	Not Applicable	SRR4434460
SRR4434461	Goat	v3-v4	Shen 2018	yes	Not Applicable	SRR4434461
SRR4434464_1	Goat	v3-v4	Shen 2018	yes	Not Applicable	SRR4434464
SRR4434465_1	Goat	v3-v4	Shen 2018	yes	Not Applicable	SRR4434465
SRR4434466_1	Goat	v3-v4	Shen 2018	yes	Not Applicable	SRR4434466
SRR4434467_1	Goat	v3-v4	Shen 2018	yes	Not Applicable	SRR4434467
SRR4434470_1	Goat	v3-v4	Shen 2018	yes	Not Applicable	SRR4434470
SRR4434471_1	Goat	v3-v4	Shen 2018	yes	Not Applicable	SRR4434471
SRR6426968	Sheep	v3-v4	Hu 2018	yes	Not Applicable	SRR6426968
SRR6426969	Sheep	v3-v4	Hu 2018	yes	Not Applicable	SRR6426969
SRR6426970	Sheep	v3-v4	Hu 2018	yes	Not Applicable	SRR6426970
SRR6426971	Sheep	v3-v4	Hu 2018	yes	Not Applicable	SRR6426971
SRR6426972	Sheep	v3-v4	Hu 2018	yes	Not Applicable	SRR6426972
SRR6426973	Sheep	v3-v4	Hu 2018	yes	Not Applicable	SRR6426973
SRR6426974	Sheep	v3-v4	Hu 2018	yes	Not Applicable	SRR6426974
SRR6426975	Sheep	v3-v4	Hu 2018	yes	Not Applicable	SRR6426975
SRR6426976	Sheep	v3-v4	Hu 2018	yes	Not Applicable	SRR6426976
SRR6426977	Sheep	v3-v4	Hu 2018	yes	Not Applicable	SRR6426977
SRR6426978	Sheep	v3-v4	Hu 2018	yes	Not Applicable	SRR6426978
SRR6426979	Sheep	v3-v4	Hu 2018	yes	Not Applicable	SRR6426979
SRR6426980	Sheep	v3-v4	Hu 2018	yes	Not Applicable	SRR6426980
SRR6426981	Sheep	v3-v4	Hu 2018	yes	Not Applicable	SRR6426981
SRR6426982	Sheep	v3-v4	Hu 2018	yes	Not Applicable	SRR6426982
SRR6426983	Sheep	v3-v4	Hu 2018	yes	Not Applicable	SRR6426983
SRR6436071	Sheep	v3-v4	Seddik 2018	yes	Not Applicable	SRR6436071
SRR6436072	Sheep	v3-v4	Seddik 2018	yes	Not Applicable	SRR6436072
SRR6436073	Sheep	v3-v4	Seddik 2018	yes	Not Applicable	SRR6436073
SRR6436074	Sheep	v3-v4	Seddik 2018	yes	Not Applicable	SRR6436074
SRR6436075	Sheep	v3-v4	Seddik 2018	yes	Not Applicable	SRR6436075
SRR6436076	Sheep	v3-v4	Seddik 2018	yes	Not Applicable	SRR6436076
SRR6436077	Sheep	v3-v4	Seddik 2018	yes	Not Applicable	SRR6436077
SRR6436078	Sheep	v3-v4	Seddik 2018	yes	Not Applicable	SRR6436078
SRR6436079	Sheep	v3-v4	Seddik 2018	yes	Not Applicable	SRR6436079
SRR6436080	Sheep	v3-v4	Seddik 2018	yes	Not Applicable	SRR6436080
SRR6436081	Sheep	v3-v4	Seddik 2018	yes	Not Applicable	SRR6436081
SRR6436082	Sheep	v3-v4	Seddik 2018	yes	Not Applicable	SRR6436082
SRR6436083	Sheep	v3-v4	Seddik 2018	yes	Not Applicable	SRR6436083
SRR6436084	Sheep	v3-v4	Seddik 2018	yes	Not Applicable	SRR6436084
SRR6436085	Sheep	v3-v4	Seddik 2018	yes	Not Applicable	SRR6436085
SRR6436086	Sheep	v3-v4	Seddik 2018	yes	Not Applicable	SRR6436086
SRR6436087	Sheep	v3-v4	Seddik 2018	yes	Not Applicable	SRR6436087
SRR6436088	Sheep	v3-v4	Seddik 2018	yes	Not Applicable	SRR6436088
SRR6436089	Sheep	v3-v4	Seddik 2018	yes	Not Applicable	SRR6436089
SRR6436090	Sheep	v3-v4	Seddik 2018	yes	Not Applicable	SRR6436090
SRR7705282_1	Dairy Cattle (Holstein)	v3-v5	Petri 2019	yes	Not Applicable	SRR7705282
SRR7705285_1	Dairy Cattle (Holstein)	v3-v5	Petri 2019	yes	Not Applicable	SRR7705285
SRR7705287_1	Dairy Cattle (Holstein)	v3-v5	Petri 2019	yes	Not Applicable	SRR7705287
SRR7705290_1	Dairy Cattle (Holstein)	v3-v5	Petri 2019	yes	Not Applicable	SRR7705290
SRR7705293_1	Dairy Cattle (Holstein)	v3-v5	Petri 2019	yes	Not Applicable	SRR7705293
SRR7705294_1	Dairy Cattle (Holstein)	v3-v5	Petri 2019	yes	Not Applicable	SRR7705294
SRR7705296_1	Dairy Cattle (Holstein)	v3-v5	Petri 2019	yes	Not Applicable	SRR7705296
SRR7705297_1	Dairy Cattle (Holstein)	v3-v5	Petri 2019	yes	Not Applicable	SRR7705297
SRR7705298_1	Dairy Cattle (Holstein)	v3-v5	Petri 2019	yes	Not Applicable	SRR7705298
SRR7705300_1	Dairy Cattle (Holstein)	v3-v5	Petri 2019	yes	Not Applicable	SRR7705300
SRR7705301_1	Dairy Cattle (Holstein)	v3-v5	Petri 2019	yes	Not Applicable	SRR7705301
SRR7705302_1	Dairy Cattle (Holstein)	v3-v5	Petri 2019	yes	Not Applicable	SRR7705302
SRR7705306_1	Dairy Cattle (Holstein)	v3-v5	Petri 2019	yes	Not Applicable	SRR7705306
SRR7705307_1	Dairy Cattle (Holstein)	v3-v5	Petri 2019	yes	Not Applicable	SRR7705307
SRR7705309_1	Dairy Cattle (Holstein)	v3-v5	Petri 2019	yes	Not Applicable	SRR7705309
SRR7705310_1	Dairy Cattle (Holstein)	v3-v5	Petri 2019	yes	Not Applicable	SRR7705310
SRR7705311_1	Dairy Cattle (Holstein)	v3-v5	Petri 2019	yes	Not Applicable	SRR7705311
SRR7705313_1	Dairy Cattle (Holstein)	v3-v5	Petri 2019	yes	Not Applicable	SRR7705313
SRR7705314_1	Dairy Cattle (Holstein)	v3-v5	Petri 2019	yes	Not Applicable	SRR7705314
SRR7705316_1	Dairy Cattle (Holstein)	v3-v5	Petri 2019	yes	Not Applicable	SRR7705316
SRR7705317_1	Dairy Cattle (Holstein)	v3-v5	Petri 2019	yes	Not Applicable	SRR7705317
SRR7705318_1	Dairy Cattle (Holstein)	v3-v5	Petri 2019	yes	Not Applicable	SRR7705318
SRR7705321_1	Dairy Cattle (Holstein)	v3-v5	Petri 2019	yes	Not Applicable	SRR7705321
SRR7705322_1	Dairy Cattle (Holstein)	v3-v5	Petri 2019	yes	Not Applicable	SRR7705322
SRR7705323_1	Dairy Cattle (Holstein)	v3-v5	Petri 2019	yes	Not Applicable	SRR7705323
SRR7705326_1	Dairy Cattle (Holstein)	v3-v5	Petri 2019	yes	Not Applicable	SRR7705326
SRR7705327_1	Dairy Cattle (Holstein)	v3-v5	Petri 2019	yes	Not Applicable	SRR7705327
SRR7705330_1	Dairy Cattle (Holstein)	v3-v5	Petri 2019	yes	Not Applicable	SRR7705330
SRR7705331_1	Dairy Cattle (Holstein)	v3-v5	Petri 2019	yes	Not Applicable	SRR7705331
SRR7705333_1	Dairy Cattle (Holstein)	v3-v5	Petri 2019	yes	Not Applicable	SRR7705333
SRR7705334_1	Dairy Cattle (Holstein)	v3-v5	Petri 2019	yes	Not Applicable	SRR7705334
SRR7705336_1	Dairy Cattle (Holstein)	v3-v5	Petri 2019	yes	Not Applicable	SRR7705336
SRR9616622	Yak	v4	Ren 2019	yes	Not Applicable	SRR9616622
SRR9616623	Yak	v4	Ren 2019	yes	Not Applicable	SRR9616623
SRR9616624	Yak	v4	Ren 2019	yes	Not Applicable	SRR9616624
SRR9616625	Yak	v4	Ren 2019	yes	Not Applicable	SRR9616625
SRR9616626	Yak	v4	Ren 2019	yes	Not Applicable	SRR9616626
SRR9616627	Yak	v4	Ren 2019	yes	Not Applicable	SRR9616627
SRR9616628	Yak	v4	Ren 2019	yes	Not Applicable	SRR9616628
SRR9616629	Yak	v4	Ren 2019	yes	Not Applicable	SRR9616629
SRR9616630	Yak	v4	Ren 2019	yes	Not Applicable	SRR9616630
SRR9616631	Yak	v4	Ren 2019	yes	Not Applicable	SRR9616631
SSE9493P011117A	Dairy Cattle (Holstein)	v3-v4	Koester Stratification	yes	Not Applicable	SRR12937170
SSE9493P011117B	Dairy Cattle (Holstein)	v3-v4	Koester Stratification	yes	Not Applicable	SRR12937169
SSE9493P011117C	Dairy Cattle (Holstein)	v3-v4	Koester Stratification	no	Read depth <10,000 after Quality Control	SRR12937157
SSE9493P011117D	Dairy Cattle (Holstein)	v3-v4	Koester Stratification	yes	Not Applicable	SRR12937146
SSE9493P012517A	Dairy Cattle (Holstein)	v3-v4	Koester Stratification	yes	Not Applicable	SRR12937135
SSE9493P012517B	Dairy Cattle (Holstein)	v3-v4	Koester Stratification	yes	Not Applicable	SRR12937124
SSE9493P012517C	Dairy Cattle (Holstein)	v3-v4	Koester Stratification	yes	Not Applicable	SRR12937113
SSE9493P012517D	Dairy Cattle (Holstein)	v3-v4	Koester Stratification	no	Read depth <10,000 after Quality Control	SRR12937102
SSE9493P020817A	Dairy Cattle (Holstein)	v3-v4	Koester Stratification	yes	Not Applicable	SRR12937091
SSE9493P020817B	Dairy Cattle (Holstein)	v3-v4	Koester Stratification	yes	Not Applicable	SRR12937080
SSE9493P020817C	Dairy Cattle (Holstein)	v3-v4	Koester Stratification	yes	Not Applicable	SRR12937168
SSE9493P020817D	Dairy Cattle (Holstein)	v3-v4	Koester Stratification	yes	Not Applicable	SRR12937166
SSE9493P030817A	Dairy Cattle (Holstein)	v3-v4	Koester Stratification	yes	Not Applicable	SRR12937165
SSE9493P030817B	Dairy Cattle (Holstein)	v3-v4	Koester Stratification	yes	Not Applicable	SRR12937164
SSE9493P030817C	Dairy Cattle (Holstein)	v3-v4	Koester Stratification	yes	Not Applicable	SRR12937163
SSE9493P030817D	Dairy Cattle (Holstein)	v3-v4	Koester Stratification	yes	Not Applicable	SRR12937162
SSE9493P040517A	Dairy Cattle (Holstein)	v3-v4	Koester Stratification	yes	Not Applicable	SRR12937161
SSE9493P040517B	Dairy Cattle (Holstein)	v3-v4	Koester Stratification	yes	Not Applicable	SRR12937160
SSE9493P040517C	Dairy Cattle (Holstein)	v3-v4	Koester Stratification	yes	Not Applicable	SRR12937159
SSE9493P040517D	Dairy Cattle (Holstein)	v3-v4	Koester Stratification	yes	Not Applicable	SRR12937158
SSE9561P011117A	Dairy Cattle (Holstein)	v3-v4	Koester Stratification	yes	Not Applicable	SRR12937156
SSE9561P011117B	Dairy Cattle (Holstein)	v3-v4	Koester Stratification	yes	Not Applicable	SRR12937155
SSE9561P011117C	Dairy Cattle (Holstein)	v3-v4	Koester Stratification	no	Read depth <10,000 after Quality Control	SRR12937154
SSE9561P012517A	Dairy Cattle (Holstein)	v3-v4	Koester Stratification	no	Read depth <10,000 after Quality Control	SRR12937153
SSE9561P012517B	Dairy Cattle (Holstein)	v3-v4	Koester Stratification	yes	Not Applicable	SRR12937152
SSE9561P012517C	Dairy Cattle (Holstein)	v3-v4	Koester Stratification	yes	Not Applicable	SRR12937151
SSE9561P020817A	Dairy Cattle (Holstein)	v3-v4	Koester Stratification	yes	Not Applicable	SRR12937150
SSE9561P020817B	Dairy Cattle (Holstein)	v3-v4	Koester Stratification	yes	Not Applicable	SRR12937149
SSE9561P020817C	Dairy Cattle (Holstein)	v3-v4	Koester Stratification	yes	Not Applicable	SRR12937148
SSE9561P020817D	Dairy Cattle (Holstein)	v3-v4	Koester Stratification	yes	Not Applicable	SRR12937147
SSE9561P030817A	Dairy Cattle (Holstein)	v3-v4	Koester Stratification	yes	Not Applicable	SRR12937145
SSE9561P030817B	Dairy Cattle (Holstein)	v3-v4	Koester Stratification	yes	Not Applicable	SRR12937144
SSE9561P030817C	Dairy Cattle (Holstein)	v3-v4	Koester Stratification	yes	Not Applicable	SRR12937143
SSE9561P040517A	Dairy Cattle (Holstein)	v3-v4	Koester Stratification	yes	Not Applicable	SRR12937142
SSE9561P040517B	Dairy Cattle (Holstein)	v3-v4	Koester Stratification	yes	Not Applicable	SRR12937141
SSE9561P040517C	Dairy Cattle (Holstein)	v3-v4	Koester Stratification	yes	Not Applicable	SRR12937140
SSE9561P040517D	Dairy Cattle (Holstein)	v3-v4	Koester Stratification	yes	Not Applicable	SRR12937139
SSE9570P011817A	Dairy Cattle (Holstein)	v3-v4	Koester Stratification	yes	Not Applicable	SRR12937138
SSE9570P011817B	Dairy Cattle (Holstein)	v3-v4	Koester Stratification	yes	Not Applicable	SRR12937137
SSE9570P011817C	Dairy Cattle (Holstein)	v3-v4	Koester Stratification	no	Read depth <10,000 after Quality Control	SRR12937136
SSE9570P020117A	Dairy Cattle (Holstein)	v3-v4	Koester Stratification	no	Read depth <10,000 after Quality Control	SRR12937134
SSE9570P020117B	Dairy Cattle (Holstein)	v3-v4	Koester Stratification	yes	Not Applicable	SRR12937133
SSE9570P020117C	Dairy Cattle (Holstein)	v3-v4	Koester Stratification	yes	Not Applicable	SRR12937132
SSE9570P021517A	Dairy Cattle (Holstein)	v3-v4	Koester Stratification	yes	Not Applicable	SRR12937131
SSE9570P021517B	Dairy Cattle (Holstein)	v3-v4	Koester Stratification	yes	Not Applicable	SRR12937130
SSE9570P021517C	Dairy Cattle (Holstein)	v3-v4	Koester Stratification	yes	Not Applicable	SRR12937129
SSE9570P031517A	Dairy Cattle (Holstein)	v3-v4	Koester Stratification	yes	Not Applicable	SRR12937128
SSE9570P031517B	Dairy Cattle (Holstein)	v3-v4	Koester Stratification	yes	Not Applicable	SRR12937127
SSE9570P031517C	Dairy Cattle (Holstein)	v3-v4	Koester Stratification	yes	Not Applicable	SRR12937126
SSE9570P031517D	Dairy Cattle (Holstein)	v3-v4	Koester Stratification	yes	Not Applicable	SRR12937125
SSE9570P041217A	Dairy Cattle (Holstein)	v3-v4	Koester Stratification	yes	Not Applicable	SRR12937123
SSE9570P041217B	Dairy Cattle (Holstein)	v3-v4	Koester Stratification	yes	Not Applicable	SRR12937122
SSE9570P041217C	Dairy Cattle (Holstein)	v3-v4	Koester Stratification	yes	Not Applicable	SRR12937121
SSE9570P041217D	Dairy Cattle (Holstein)	v3-v4	Koester Stratification	yes	Not Applicable	SRR12937120
SSE9595P011817A	Dairy Cattle (Holstein)	v3-v4	Koester Stratification	yes	Not Applicable	SRR12937119
SSE9595P011817B	Dairy Cattle (Holstein)	v3-v4	Koester Stratification	yes	Not Applicable	SRR12937118
SSE9595P011817C	Dairy Cattle (Holstein)	v3-v4	Koester Stratification	yes	Not Applicable	SRR12937117
SSE9595P011817D	Dairy Cattle (Holstein)	v3-v4	Koester Stratification	yes	Not Applicable	SRR12937116
SSE9595P020117A	Dairy Cattle (Holstein)	v3-v4	Koester Stratification	yes	Not Applicable	SRR12937115
SSE9595P020117B	Dairy Cattle (Holstein)	v3-v4	Koester Stratification	yes	Not Applicable	SRR12937114
SSE9595P020117C	Dairy Cattle (Holstein)	v3-v4	Koester Stratification	yes	Not Applicable	SRR12937112
SSE9595P021517A	Dairy Cattle (Holstein)	v3-v4	Koester Stratification	yes	Not Applicable	SRR12937111
SSE9595P021517B	Dairy Cattle (Holstein)	v3-v4	Koester Stratification	yes	Not Applicable	SRR12937110
SSE9595P021517C	Dairy Cattle (Holstein)	v3-v4	Koester Stratification	yes	Not Applicable	SRR12937109
SSE9595P021517D	Dairy Cattle (Holstein)	v3-v4	Koester Stratification	yes	Not Applicable	SRR12937108
SSE9595P031517A	Dairy Cattle (Holstein)	v3-v4	Koester Stratification	yes	Not Applicable	SRR12937107
SSE9595P031517B	Dairy Cattle (Holstein)	v3-v4	Koester Stratification	yes	Not Applicable	SRR12937106
SSE9595P031517C	Dairy Cattle (Holstein)	v3-v4	Koester Stratification	yes	Not Applicable	SRR12937105
SSE9595P031517D	Dairy Cattle (Holstein)	v3-v4	Koester Stratification	yes	Not Applicable	SRR12937104
SSE9595P041217A	Dairy Cattle (Holstein)	v3-v4	Koester Stratification	yes	Not Applicable	SRR12937103
SSE9595P041217B	Dairy Cattle (Holstein)	v3-v4	Koester Stratification	yes	Not Applicable	SRR12937101
SSE9595P041217C	Dairy Cattle (Holstein)	v3-v4	Koester Stratification	yes	Not Applicable	SRR12937100
SSE9595P041217D	Dairy Cattle (Holstein)	v3-v4	Koester Stratification	yes	Not Applicable	SRR12937099
SSE9688P011817A	Dairy Cattle (Holstein)	v3-v4	Koester Stratification	yes	Not Applicable	SRR12937098
SSE9688P011817B	Dairy Cattle (Holstein)	v3-v4	Koester Stratification	yes	Not Applicable	SRR12937097
SSE9688P011817C	Dairy Cattle (Holstein)	v3-v4	Koester Stratification	yes	Not Applicable	SRR12937096
SSE9688P011817D	Dairy Cattle (Holstein)	v3-v4	Koester Stratification	yes	Not Applicable	SRR12937095
SSE9688P020117A	Dairy Cattle (Holstein)	v3-v4	Koester Stratification	no	Read depth <10,000 after Quality Control	SRR12937094
SSE9688P020117B	Dairy Cattle (Holstein)	v3-v4	Koester Stratification	yes	Not Applicable	SRR12937093
SSE9688P020117C	Dairy Cattle (Holstein)	v3-v4	Koester Stratification	yes	Not Applicable	SRR12937092
SSE9688P021517A	Dairy Cattle (Holstein)	v3-v4	Koester Stratification	yes	Not Applicable	SRR12937090
SSE9688P021517B	Dairy Cattle (Holstein)	v3-v4	Koester Stratification	yes	Not Applicable	SRR12937089
SSE9688P021517C	Dairy Cattle (Holstein)	v3-v4	Koester Stratification	yes	Not Applicable	SRR12937088
SSE9688P031517A	Dairy Cattle (Holstein)	v3-v4	Koester Stratification	yes	Not Applicable	SRR12937087
SSE9688P031517B	Dairy Cattle (Holstein)	v3-v4	Koester Stratification	yes	Not Applicable	SRR12937086
SSE9688P031517C	Dairy Cattle (Holstein)	v3-v4	Koester Stratification	yes	Not Applicable	SRR12937085
SSE9688P031517D	Dairy Cattle (Holstein)	v3-v4	Koester Stratification	yes	Not Applicable	SRR12937084
SSE9688P041217A	Dairy Cattle (Holstein)	v3-v4	Koester Stratification	yes	Not Applicable	SRR12937083
SSE9688P041217B	Dairy Cattle (Holstein)	v3-v4	Koester Stratification	yes	Not Applicable	SRR12937082
SSE9688P041217C	Dairy Cattle (Holstein)	v3-v4	Koester Stratification	yes	Not Applicable	SRR12937081
SSE9688P041217D	Dairy Cattle (Holstein)	v3-v4	Koester Stratification	yes	Not Applicable	SRR12937079
