# Supplementary material for: Rumen Epithelial Communities Share a Core Bacterial Microbiota: A Meta-Analysis of 16S rRNA Gene Illumina MiSeq Sequencing Datasets
Source: Front Microbiol. 2021 Mar 15;12:625400. doi: 10.3389/fmicb.2021.625400 (PMC8005654; doi:10.3389/fmicb.2021.625400)
Supplement: Supplementary file 2 [file Table_2.XLSX]

## Sheet: Rumen Epithelial Core OTUs
Supplementary Table 2: Core OTUs among all samples in this study. OTUs are based on closed-reference OTU clustering.
OTU	Percentage of all samples	Silva reference sequence	Kingdom	Phylum	Class	Order	Family	Genus
Otu00006	0.979532	LN613030.1.1508	Bacteria	Firmicutes	Clostridia	Clostridiales	Lachnospiraceae	Butyrivibrio_2
Otu00037	0.961988	LN612929.1.1433	Bacteria	Actinobacteria	Coriobacteriia	Coriobacteriales	Coriobacteriales_Incertae_Sedis	uncultured
Otu00022	0.947368	LN612979.1.1578	Bacteria	Firmicutes	Clostridia	Clostridiales	Lachnospiraceae	Butyrivibrio_2
Otu00031	0.947368	AB506529.1.1511	Bacteria	Firmicutes	Clostridia	Clostridiales	Christensenellaceae	Christensenellaceae_R-7_group
Otu00016	0.938596	LN612884.1.1483	Bacteria	Proteobacteria	Deltaproteobacteria	Desulfobacterales	Desulfobulbaceae	Desulfobulbus
Otu00008	0.935673	GQ327199.1.1320	Bacteria	Firmicutes	Clostridia	Clostridiales	Christensenellaceae	Christensenellaceae_unclassified
Otu00007	0.929825	EU773641.1.1414	Bacteria	Firmicutes	Negativicutes	Selenomonadales	Acidaminococcaceae	Succiniclasticum
Otu00004	0.926901	GU303179.1.1513	Bacteria	Proteobacteria	Deltaproteobacteria	Desulfobacterales	Desulfobulbaceae	Desulfobulbus
Otu00081	0.923977	KM073392.1.1450	Bacteria	Firmicutes	Clostridia	Clostridiales	Christensenellaceae	Christensenellaceae_R-7_group
Otu00021	0.918129	GU304165.1.1501	Bacteria	Proteobacteria	Gammaproteobacteria	Betaproteobacteriales	Burkholderiaceae	Burkholderiaceae_unclassified
Otu00048	0.918129	FJ032424.1.1268	Bacteria	Firmicutes	Clostridia	Clostridiales	Christensenellaceae	Christensenellaceae_R-7_group
Otu00028	0.909357	EU719275.1.1246	Bacteria	Firmicutes	Clostridia	Clostridiales	Ruminococcaceae	Saccharofermentans
Otu00012	0.906433	KC162997.1.1544	Bacteria	Firmicutes	Clostridia	Clostridiales	Lachnospiraceae	Butyrivibrio_2
Otu00054	0.903509	GU304577.1.1476	Bacteria	Synergistetes	Synergistia	Synergistales	Synergistaceae	Fretibacterium
Otu00057	0.903509	LN612959.1.1474	Bacteria	Firmicutes	Clostridia	Clostridiales	Lachnospiraceae	Syntrophococcus
Otu00069	0.900585	JF797458.1.1336	Bacteria	Firmicutes	Negativicutes	Selenomonadales	Acidaminococcaceae	Succiniclasticum
Otu00019	0.888889	AB269996.1.1388	Bacteria	Firmicutes	Clostridia	Clostridiales	Lachnospiraceae	Lachnospiraceae_UCG-008
Otu00104	0.885965	EU719262.1.1285	Bacteria	Firmicutes	Clostridia	Clostridiales	Ruminococcaceae	Ruminococcaceae_UCG-005
Otu00192	0.885965	EU842650.1.1521	Bacteria	Firmicutes	Clostridia	Clostridiales	Ruminococcaceae	Ruminococcaceae_NK4A214_group
Otu00043	0.880117	GU304583.1.1514	Bacteria	Firmicutes	Clostridia	Clostridiales	Lachnospiraceae	Butyrivibrio_2
Otu00027	0.877193	GU303299.1.1517	Bacteria	Firmicutes	Clostridia	Clostridiales	Lachnospiraceae	Butyrivibrio_2
Otu00152	0.877193	KC162929.1.1539	Bacteria	Firmicutes	Clostridia	Clostridiales	Lachnospiraceae	Butyrivibrio_2
Otu00264	0.877193	EU842936.1.1534	Bacteria	Firmicutes	Clostridia	Clostridiales	Lachnospiraceae	Lachnospiraceae_NK3A20_group
Otu00093	0.874269	GU304433.1.1473	Bacteria	Synergistetes	Synergistia	Synergistales	Synergistaceae	Fretibacterium
Otu00011	0.871345	GU304238.1.1468	Bacteria	Epsilonbacteraeota	Campylobacteria	Campylobacterales	Campylobacteraceae	Campylobacter
Otu00014	0.871345	EU844167.1.1542	Bacteria	Proteobacteria	Deltaproteobacteria	Desulfobacterales	Desulfobulbaceae	Desulfobulbus
Otu00033	0.871345	GU304180.1.1507	Bacteria	Firmicutes	Clostridia	Clostridiales	Lachnospiraceae	Howardella
Otu00145	0.871345	GU303142.1.1484	Bacteria	Synergistetes	Synergistia	Synergistales	Synergistaceae	Fretibacterium
Otu00032	0.868421	AB746783.1.1517	Bacteria	Bacteroidetes	Bacteroidia	Bacteroidales	Rikenellaceae	Rikenellaceae_RC9_gut_group
Otu00214	0.862573	FJ032624.1.1238	Bacteria	Firmicutes	Clostridia	Clostridiales	Lachnospiraceae	Pseudobutyrivibrio
Otu00289	0.862573	EU381930.1.1511	Bacteria	Proteobacteria	Deltaproteobacteria	Desulfovibrionales	Desulfovibrionaceae	Desulfovibrio
Otu00080	0.856725	LN612794.1.1473	Bacteria	Firmicutes	Clostridia	Clostridiales	Lachnospiraceae	Butyrivibrio_2
Otu00102	0.856725	LN612932.1.1454	Bacteria	Firmicutes	Clostridia	Clostridiales	Ruminococcaceae	Ruminococcaceae_unclassified
Otu00195	0.850877	JOOA01000002.604280.605769	Bacteria	Firmicutes	Clostridia	Clostridiales	Ruminococcaceae	Ruminococcus_1
Otu00361	0.847953	EU774531.1.1284	Bacteria	Firmicutes	Clostridia	Clostridiales	Ruminococcaceae	Ruminococcaceae_UCG-002
Otu00148	0.845029	GQ327886.1.1324	Bacteria	Firmicutes	Clostridia	Clostridiales	Ruminococcaceae	Ruminococcus_1
Otu00003	0.842105	HQ400305.1.1504	Bacteria	Proteobacteria	Gammaproteobacteria	Betaproteobacteriales	Neisseriaceae	uncultured
Otu00106	0.842105	AB746822.1.1518	Bacteria	Bacteroidetes	Bacteroidia	Bacteroidales	Rikenellaceae	Rikenellaceae_RC9_gut_group
Otu00010	0.839181	GU303307.1.1519	Bacteria	Firmicutes	Clostridia	Clostridiales	Clostridiales_unclassified	Clostridiales_unclassified
Otu00049	0.839181	HQ400327.1.1513	Bacteria	Firmicutes	Clostridia	Clostridiales	Lachnospiraceae	Howardella
Otu00042	0.833333	HE856629.1.1030	Archaea	Euryarchaeota	Methanobacteria	Methanobacteriales	Methanobacteriaceae	Methanobrevibacter
Otu00272	0.833333	AB507498.1.1530	Bacteria	Firmicutes	Clostridia	Clostridiales	Christensenellaceae	Christensenellaceae_R-7_group
Otu00228	0.830409	GQ326981.1.1357	Bacteria	Proteobacteria	Deltaproteobacteria	Bradymonadales	Bradymonadales_fa	Bradymonadales_ge
Otu00068	0.827485	LN613040.1.1512	Bacteria	Firmicutes	Clostridia	Clostridiales	Lachnospiraceae	Butyrivibrio_2
Otu00096	0.827485	GQ327029.1.1322	Bacteria	Elusimicrobia	Endomicrobia	Endomicrobiales	Endomicrobiaceae	Candidatus_Endomicrobium
Otu00058	0.824561	LN612802.1.1455	Bacteria	Bacteroidetes	Bacteroidia	Bacteroidales	Rikenellaceae	U29-B03
Otu00067	0.824561	FJ032510.1.1235	Bacteria	Bacteroidetes	Bacteroidia	Bacteroidales	F082	F082_ge
Otu00047	0.821637	EF436324.1.1520	Bacteria	Firmicutes	Clostridia	Clostridiales	Clostridiales_unclassified	Clostridiales_unclassified
Otu00267	0.818713	AB494851.1.1509	Bacteria	Firmicutes	Clostridia	Clostridiales	Ruminococcaceae	Saccharofermentans
Otu00200	0.809942	KM650145.1.1433	Bacteria	Firmicutes	Clostridia	Clostridiales	Ruminococcaceae	Ruminococcaceae_UCG-010
Otu00237	0.809942	AB821713.1.1517	Bacteria	Bacteroidetes	Bacteroidia	Bacteroidales	F082	F082_ge
Otu00294	0.809942	GU304468.1.1475	Bacteria	Firmicutes	Clostridia	Clostridiales	Ruminococcaceae	Ruminococcaceae_UCG-010
Otu00062	0.807018	EU381782.1.1458	Bacteria	Patescibacteria	Gracilibacteria	Absconditabacteriales_(SR1)	Absconditabacteriales_(SR1)_fa	Absconditabacteriales_(SR1)_ge
Otu00640	0.807018	EU842466.1.1510	Bacteria	Firmicutes	Clostridia	Clostridiales	Ruminococcaceae	Ruminococcaceae_NK4A214_group
Otu00040	0.80117	DQ402031.1.1439	Archaea	Euryarchaeota	Thermoplasmata	Methanomassiliicoccales	Methanomethylophilaceae	uncultured
Otu00317	0.80117	AB746647.1.1559	Bacteria	Firmicutes	Clostridia	Clostridiales	Ruminococcaceae	Ruminococcaceae_UCG-014
Otu00336	0.80117	AB821642.1.1527	Bacteria	Firmicutes	Clostridia	Clostridiales	Ruminococcaceae	Ruminococcaceae_NK4A214_group
