# Supplementary material for: Rumen Epithelial Communities Share a Core Bacterial Microbiota: A Meta-Analysis of 16S rRNA Gene Illumina MiSeq Sequencing Datasets
Source: Front Microbiol. 2021 Mar 15;12:625400. doi: 10.3389/fmicb.2021.625400 (PMC8005654; doi:10.3389/fmicb.2021.625400)
Supplement: Supplementary file 3 [file Table_3.XLSX]

## Sheet: Cattle Core OTUs
	Supplementary Table 3: Cattle core OTUs. OTUs are based on closed-reference OTU clustering.
OTU	Percentage of cattle samples	Silva reference sequence	Kingdom	Phylum	Class	Order	Family	Genus
Otu00004	1	GU303179.1.1513	Bacteria	Proteobacteria	Deltaproteobacteria	Desulfobacterales	Desulfobulbaceae	Desulfobulbus
Otu00012	1	KC162997.1.1544	Bacteria	Firmicutes	Clostridia	Clostridiales	Lachnospiraceae	Butyrivibrio_2
Otu00006	0.996198	LN613030.1.1508	Bacteria	Firmicutes	Clostridia	Clostridiales	Lachnospiraceae	Butyrivibrio_2
Otu00007	0.996198	EU773641.1.1414	Bacteria	Firmicutes	Negativicutes	Selenomonadales	Acidaminococcaceae	Succiniclasticum
Otu00014	0.992395	EU844167.1.1542	Bacteria	Proteobacteria	Deltaproteobacteria	Desulfobacterales	Desulfobulbaceae	Desulfobulbus
Otu00016	0.992395	LN612884.1.1483	Bacteria	Proteobacteria	Deltaproteobacteria	Desulfobacterales	Desulfobulbaceae	Desulfobulbus
Otu00027	0.992395	GU303299.1.1517	Bacteria	Firmicutes	Clostridia	Clostridiales	Lachnospiraceae	Butyrivibrio_2
Otu00031	0.992395	AB506529.1.1511	Bacteria	Firmicutes	Clostridia	Clostridiales	Christensenellaceae	Christensenellaceae_R-7_group
Otu00037	0.992395	LN612929.1.1433	Bacteria	Actinobacteria	Coriobacteriia	Coriobacteriales	Coriobacteriales_Incertae_Sedis	uncultured
Otu00200	0.992395	KM650145.1.1433	Bacteria	Firmicutes	Clostridia	Clostridiales	Ruminococcaceae	Ruminococcaceae_UCG-010
Otu00008	0.988593	GQ327199.1.1320	Bacteria	Firmicutes	Clostridia	Clostridiales	Christensenellaceae	Christensenellaceae_unclassified
Otu00032	0.988593	AB746783.1.1517	Bacteria	Bacteroidetes	Bacteroidia	Bacteroidales	Rikenellaceae	Rikenellaceae_RC9_gut_group
Otu00093	0.988593	GU304433.1.1473	Bacteria	Synergistetes	Synergistia	Synergistales	Synergistaceae	Fretibacterium
Otu00102	0.988593	LN612932.1.1454	Bacteria	Firmicutes	Clostridia	Clostridiales	Ruminococcaceae	Ruminococcaceae_unclassified
Otu00152	0.988593	KC162929.1.1539	Bacteria	Firmicutes	Clostridia	Clostridiales	Lachnospiraceae	Butyrivibrio_2
Otu00019	0.984791	AB269996.1.1388	Bacteria	Firmicutes	Clostridia	Clostridiales	Lachnospiraceae	Lachnospiraceae_UCG-008
Otu00021	0.984791	GU304165.1.1501	Bacteria	Proteobacteria	Betaproteobacteria	Betaproteobacteriales	Burkholderiaceae	Burkholderiaceae_unclassified
Otu00054	0.984791	GU304577.1.1476	Bacteria	Synergistetes	Synergistia	Synergistales	Synergistaceae	Fretibacterium
Otu00069	0.984791	JF797458.1.1336	Bacteria	Firmicutes	Negativicutes	Selenomonadales	Acidaminococcaceae	Succiniclasticum
Otu00145	0.984791	GU303142.1.1484	Bacteria	Synergistetes	Synergistia	Synergistales	Synergistaceae	Fretibacterium
Otu00003	0.980989	HQ400305.1.1504	Bacteria	Proteobacteria	Betaproteobacteria	Betaproteobacteriales	Neisseriaceae	uncultured
Otu00080	0.980989	LN612794.1.1473	Bacteria	Firmicutes	Clostridia	Clostridiales	Lachnospiraceae	Butyrivibrio_2
Otu00081	0.980989	KM073392.1.1450	Bacteria	Firmicutes	Clostridia	Clostridiales	Christensenellaceae	Christensenellaceae_R-7_group
Otu00279	0.980989	GU303022.1.1486	Bacteria	Synergistetes	Synergistia	Synergistales	Synergistaceae	Fretibacterium
Otu00028	0.977186	EU719275.1.1246	Bacteria	Firmicutes	Clostridia	Clostridiales	Ruminococcaceae	Saccharofermentans
Otu00043	0.977186	GU304583.1.1514	Bacteria	Firmicutes	Clostridia	Clostridiales	Lachnospiraceae	Butyrivibrio_2
Otu00011	0.973384	GU304238.1.1468	Bacteria	Epsilonbacteraeota	Campylobacteria	Campylobacterales	Campylobacteraceae	Campylobacter
Otu00048	0.973384	FJ032424.1.1268	Bacteria	Firmicutes	Clostridia	Clostridiales	Christensenellaceae	Christensenellaceae_R-7_group
Otu00361	0.969582	EU774531.1.1284	Bacteria	Firmicutes	Clostridia	Clostridiales	Ruminococcaceae	Ruminococcaceae_UCG-002
Otu00022	0.965779	LN612979.1.1578	Bacteria	Firmicutes	Clostridia	Clostridiales	Lachnospiraceae	Butyrivibrio_2
Otu00135	0.965779	KR067868.1.1513	Bacteria	Proteobacteria	Deltaproteobacteria	Desulfuromonadales	Desulfuromonadaceae	Desulfuromonas
Otu00157	0.961977	AB746665.1.1550	Bacteria	Proteobacteria	Deltaproteobacteria	Desulfobacterales	Desulfobulbaceae	Desulfobulbus
Otu00240	0.958175	GU304227.1.1487	Bacteria	Synergistetes	Synergistia	Synergistales	Synergistaceae	Fretibacterium
Otu00010	0.954373	GU303307.1.1519	Bacteria	Firmicutes	Clostridia	Clostridiales	Clostridiales_unclassified	Clostridiales_unclassified
Otu00046	0.954373	HE681397.1.1539	Bacteria	Proteobacteria	Deltaproteobacteria	Desulfovibrionales	Desulfovibrionaceae	Desulfovibrio
Otu00192	0.954373	EU842650.1.1521	Bacteria	Firmicutes	Clostridia	Clostridiales	Ruminococcaceae	Ruminococcaceae_NK4A214_group
Otu00228	0.954373	GQ326981.1.1357	Bacteria	Proteobacteria	Deltaproteobacteria	Bradymonadales	Bradymonadales_fa	Bradymonadales_ge
Otu00106	0.95057	AB746822.1.1518	Bacteria	Bacteroidetes	Bacteroidia	Bacteroidales	Rikenellaceae	Rikenellaceae_RC9_gut_group
Otu00148	0.95057	GQ327886.1.1324	Bacteria	Firmicutes	Clostridia	Clostridiales	Ruminococcaceae	Ruminococcus_1
Otu00047	0.946768	EF436324.1.1520	Bacteria	Firmicutes	Clostridia	Clostridiales	Clostridiales_unclassified	Clostridiales_unclassified
Otu00057	0.946768	LN612959.1.1474	Bacteria	Firmicutes	Clostridia	Clostridiales	Lachnospiraceae	Syntrophococcus
Otu00264	0.946768	EU842936.1.1534	Bacteria	Firmicutes	Clostridia	Clostridiales	Lachnospiraceae	Lachnospiraceae_NK3A20_group
Otu00573	0.946768	HM008801.1.1373	Bacteria	Firmicutes	Clostridia	Clostridiales	Christensenellaceae	Christensenellaceae_R-7_group
Otu00034	0.939163	LN612908.1.1404	Bacteria	Patescibacteria	Gracilibacteria	JGI_0000069-P22	JGI_0000069-P22_fa	JGI_0000069-P22_ge
Otu00033	0.939163	GU304180.1.1507	Bacteria	Firmicutes	Clostridia	Clostridiales	Lachnospiraceae	Howardella
Otu00104	0.939163	EU719262.1.1285	Bacteria	Firmicutes	Clostridia	Clostridiales	Ruminococcaceae	Ruminococcaceae_UCG-005
Otu00219	0.935361	LN613013.1.1460	Bacteria	Firmicutes	Clostridia	Clostridiales	Christensenellaceae	Christensenellaceae_R-7_group
Otu00502	0.935361	AB270048.1.1514	Bacteria	Firmicutes	Clostridia	Clostridiales	Clostridiales_unclassified	Clostridiales_unclassified
Otu00040	0.931559	DQ402031.1.1439	Archaea	Euryarchaeota	Thermoplasmata	Methanomassiliicoccales	Methanomethylophilaceae	uncultured
Otu00067	0.931559	FJ032510.1.1235	Bacteria	Bacteroidetes	Bacteroidia	Bacteroidales	F082	F082_ge
Otu00267	0.931559	AB494851.1.1509	Bacteria	Firmicutes	Clostridia	Clostridiales	Ruminococcaceae	Saccharofermentans
Otu00289	0.931559	EU381930.1.1511	Bacteria	Proteobacteria	Deltaproteobacteria	Desulfovibrionales	Desulfovibrionaceae	Desulfovibrio
Otu00410	0.931559	GU304379.1.1484	Bacteria	Synergistetes	Synergistia	Synergistales	Synergistaceae	Fretibacterium
Otu00364	0.927757	AB554993.1.1486	Bacteria	Planctomycetes	Planctomycetacia	Pirellulales	Pirellulaceae	p-1088-a5_gut_group
Otu00272	0.91635	AB507498.1.1530	Bacteria	Firmicutes	Clostridia	Clostridiales	Christensenellaceae	Christensenellaceae_R-7_group
Otu00336	0.91635	AB821642.1.1527	Bacteria	Firmicutes	Clostridia	Clostridiales	Ruminococcaceae	Ruminococcaceae_NK4A214_group
Otu00042	0.908745	HE856629.1.1030	Archaea	Euryarchaeota	Methanobacteria	Methanobacteriales	Methanobacteriaceae	Methanobrevibacter
Otu00195	0.908745	JOOA01000002.604280.605769	Bacteria	Firmicutes	Clostridia	Clostridiales	Ruminococcaceae	Ruminococcus_1
Otu00439	0.904943	LN613065.1.1497	Bacteria	Firmicutes	Clostridia	Clostridiales	Lachnospiraceae	Lachnospiraceae_unclassified
Otu00226	0.901141	EU777947.1.1359	Bacteria	Bacteroidetes	Bacteroidia	Bacteroidales	Bacteroidales_BS11_gut_group	Bacteroidales_BS11_gut_group_ge
Otu00291	0.901141	KR068231.1.1455	Bacteria	Firmicutes	Clostridia	Clostridiales	Ruminococcaceae	Ruminococcaceae_NK4A214_group
Otu00430	0.901141	AB824589.1.1507	Bacteria	Firmicutes	Clostridia	Clostridiales	Ruminococcaceae	Ruminococcaceae_unclassified
Otu00433	0.901141	EU777616.1.1369	Bacteria	Firmicutes	Clostridia	Clostridiales	Ruminococcaceae	Ruminococcus_1
Otu00050	0.897338	AB616246.1.1485	Bacteria	Proteobacteria	Gammaproteobacteria	Aeromonadales	Succinivibrionaceae	Ruminobacter
Otu00183	0.897338	GQ402142.1.1514	Bacteria	Bacteroidetes	Bacteroidia	Bacteroidales	Rikenellaceae	Rikenellaceae_RC9_gut_group
Otu00218	0.897338	EF436380.1.1492	Bacteria	Bacteroidetes	Bacteroidia	Bacteroidales	Bacteroidales_BS11_gut_group	Bacteroidales_BS11_gut_group_ge
Otu00237	0.897338	AB821713.1.1517	Bacteria	Bacteroidetes	Bacteroidia	Bacteroidales	F082	F082_ge
Otu00294	0.897338	GU304468.1.1475	Bacteria	Firmicutes	Clostridia	Clostridiales	Ruminococcaceae	Ruminococcaceae_UCG-010
Otu00448	0.897338	DQ673542.1.1507	Bacteria	Firmicutes	Clostridia	Clostridiales	Lachnospiraceae	Lachnospiraceae_unclassified
Otu00049	0.893536	HQ400327.1.1513	Bacteria	Firmicutes	Clostridia	Clostridiales	Lachnospiraceae	Howardella
Otu00159	0.893536	AB616317.1.1484	Bacteria	Bacteroidetes	Bacteroidia	Bacteroidales	Rikenellaceae	Rikenellaceae_RC9_gut_group
Otu00220	0.889734	KR068122.1.1482	Bacteria	Firmicutes	Clostridia	Clostridiales	Christensenellaceae	Christensenellaceae_R-7_group
Otu00310	0.889734	KR067873.1.1506	Bacteria	Firmicutes	Clostridia	Clostridiales	Christensenellaceae	Christensenellaceae_R-7_group
Otu00096	0.885932	GQ327029.1.1322	Bacteria	Elusimicrobia	Endomicrobia	Endomicrobiales	Endomicrobiaceae	Candidatus_Endomicrobium
Otu00185	0.885932	AF001707.1.1412	Bacteria	Bacteroidetes	Bacteroidia	Bacteroidales	Rikenellaceae	Rikenellaceae_RC9_gut_group
Otu00214	0.885932	FJ032624.1.1238	Bacteria	Firmicutes	Clostridia	Clostridiales	Lachnospiraceae	Pseudobutyrivibrio
Otu00052	0.882129	GU303342.1.1515	Bacteria	Firmicutes	Clostridia	Clostridiales	Lachnospiraceae	Butyrivibrio_2
Otu00213	0.882129	AB612732.1.1478	Bacteria	Bacteroidetes	Bacteroidia	Bacteroidales	F082	F082_ge
Otu00317	0.882129	AB746647.1.1559	Bacteria	Firmicutes	Clostridia	Clostridiales	Ruminococcaceae	Ruminococcaceae_UCG-014
Otu00369	0.878327	AB034017.1.1505	Bacteria	Elusimicrobia	Elusimicrobia	Elusimicrobiales	Elusimicrobiaceae	Elusimicrobium
Otu00472	0.878327	AB612856.1.1471	Bacteria	Firmicutes	Clostridia	Clostridiales	Ruminococcaceae	Ruminococcaceae_UCG-010
Otu00640	0.874525	EU842466.1.1510	Bacteria	Firmicutes	Clostridia	Clostridiales	Ruminococcaceae	Ruminococcaceae_NK4A214_group
Otu00058	0.870722	LN612802.1.1455	Bacteria	Bacteroidetes	Bacteroidia	Bacteroidales	Rikenellaceae	U29-B03
Otu00163	0.870722	GU303051.1.1479	Bacteria	Firmicutes	Clostridia	Clostridiales	Ruminococcaceae	Ruminococcaceae_UCG-010
Otu00276	0.870722	KR068245.1.1532	Bacteria	Tenericutes	Mollicutes	Mollicutes_RF39	Mollicutes_RF39_fa	Mollicutes_RF39_ge
Otu00574	0.870722	GQ327610.1.1332	Bacteria	Firmicutes	Clostridia	Clostridiales	Ruminococcaceae	Ruminococcaceae_unclassified
Otu00377	0.86692	GU304284.1.1488	Bacteria	Bacteroidetes	Bacteroidia	Bacteroidales	Rikenellaceae	Rikenellaceae_RC9_gut_group
Otu00526	0.86692	KC163070.1.1504	Bacteria	Firmicutes	Clostridia	Clostridiales	Ruminococcaceae	Ruminococcus_1
Otu00132	0.863118	GU304481.1.1501	Bacteria	Spirochaetes	Spirochaetia	Spirochaetales	Spirochaetaceae	Treponema_2
Otu00386	0.863118	EU381674.1.1490	Bacteria	Firmicutes	Clostridia	Clostridiales	Clostridiales_unclassified	Clostridiales_unclassified
Otu00408	0.859316	GQ327802.1.1326	Bacteria	Firmicutes	Clostridia	Clostridiales	Ruminococcaceae	Ruminococcaceae_NK4A214_group
Otu00547	0.859316	JQ179842.1.1056	Archaea	Euryarchaeota	Methanobacteria	Methanobacteriales	Methanobacteriaceae	Methanosphaera
Otu00804	0.859316	AB507489.1.1550	Bacteria	Proteobacteria	Deltaproteobacteria	Bradymonadales	Bradymonadales_fa	Bradymonadales_ge
Otu00262	0.855513	GU304152.1.1495	Bacteria	Firmicutes	Clostridia	Clostridiales	Ruminococcaceae	Ruminococcaceae_unclassified
Otu00295	0.855513	AB555374.1.1489	Bacteria	Bacteroidetes	Bacteroidia	Bacteroidales	Rikenellaceae	U29-B03
Otu00392	0.855513	KC163048.1.1532	Bacteria	Bacteroidetes	Bacteroidia	Bacteroidales	F082	F082_ge
Otu00991	0.855513	KR068387.1.1469	Bacteria	Firmicutes	Clostridia	Clostridiales	Ruminococcaceae	Ruminococcaceae_V9D2013_group
Otu00017	0.851711	GU303163.1.1498	Bacteria	Firmicutes	Clostridia	Clostridiales	Lachnospiraceae	Acetitomaculum
Otu00204	0.851711	GU304495.1.1499	Bacteria	Firmicutes	Clostridia	Clostridiales	Christensenellaceae	Christensenellaceae_R-7_group
Otu00223	0.851711	EF055518.1.1262	Archaea	Euryarchaeota	Methanobacteria	Methanobacteriales	Methanobacteriaceae	Methanobacteriaceae_unclassified
Otu00062	0.847909	EU381782.1.1458	Bacteria	Patescibacteria	Gracilibacteria	Absconditabacteriales_(SR1)	Absconditabacteriales_(SR1)_fa	Absconditabacteriales_(SR1)_ge
Otu00235	0.847909	EF686580.1.1490	Bacteria	Firmicutes	Clostridia	Clostridiales	Ruminococcaceae	Ruminococcaceae_UCG-014
Otu00402	0.847909	FJ032458.1.1285	Bacteria	Firmicutes	Clostridia	Clostridiales	Christensenellaceae	Christensenellaceae_R-7_group
Otu00672	0.847909	AB034005.1.1504	Bacteria	Firmicutes	Clostridia	Clostridiales	Ruminococcaceae	Ruminococcus_1
Otu00293	0.844106	FJ032521.1.1227	Bacteria	Firmicutes	Clostridia	Clostridiales	Ruminococcaceae	Ruminococcus_1
Otu00454	0.844106	AB746669.1.1510	Bacteria	Firmicutes	Clostridia	Clostridiales	Family_XIII	Family_XIII_ge
Otu00490	0.844106	GU304516.1.1507	Bacteria	Firmicutes	Clostridia	Clostridiales	Clostridiales_unclassified	Clostridiales_unclassified
Otu00535	0.840304	KR068015.1.1554	Bacteria	Firmicutes	Clostridia	Clostridiales	Ruminococcaceae	Ruminococcaceae_UCG-010
Otu00018	0.836502	AB555140.1.1488	Bacteria	Proteobacteria	Gammaproteobacteria	Aeromonadales	Succinivibrionaceae	Succinivibrionaceae_UCG-002
Otu00105	0.836502	FPLO01004754.110.1618	Bacteria	Firmicutes	Clostridia	Clostridiales	Ruminococcaceae	Ruminococcaceae_NK4A214_group
Otu00285	0.836502	AB616205.1.1485	Bacteria	Bacteroidetes	Bacteroidia	Bacteroidales	Rikenellaceae	Rikenellaceae_RC9_gut_group
Otu00606	0.836502	KR068368.1.1488	Bacteria	Firmicutes	Clostridia	Clostridiales	Ruminococcaceae	Saccharofermentans
Otu00221	0.8327	AB746834.1.1518	Bacteria	Bacteroidetes	Bacteroidia	Bacteroidales	Rikenellaceae	Rikenellaceae_RC9_gut_group
Otu00558	0.8327	EU844943.1.1475	Bacteria	Firmicutes	Clostridia	Clostridiales	Christensenellaceae	Christensenellaceae_R-7_group
Otu00684	0.8327	JF797577.1.1299	Bacteria	Chloroflexi	Anaerolineae	Anaerolineales	Anaerolineaceae	Flexilinea
Otu00068	0.828897	LN613040.1.1512	Bacteria	Firmicutes	Clostridia	Clostridiales	Lachnospiraceae	Butyrivibrio_2
Otu00120	0.828897	GU303215.1.1487	Bacteria	Synergistetes	Synergistia	Synergistales	Synergistaceae	Pyramidobacter
Otu00155	0.828897	KC163076.1.1511	Bacteria	Elusimicrobia	Endomicrobia	Endomicrobiales	Endomicrobiaceae	Candidatus_Endomicrobium
Otu00307	0.828897	AB905821.1.1267	Archaea	Euryarchaeota	Methanobacteria	Methanobacteriales	Methanobacteriaceae	Methanobrevibacter
Otu00758	0.828897	AB270096.1.1544	Bacteria	Firmicutes	Clostridia	Clostridiales	Christensenellaceae	Christensenellaceae_R-7_group
Otu00114	0.825095	AB507597.1.1528	Bacteria	Bacteroidetes	Bacteroidia	Bacteroidales	p-2534-18B5_gut_group	p-2534-18B5_gut_group_ge
Otu00146	0.825095	AB612397.1.1481	Bacteria	Bacteroidetes	Bacteroidia	Bacteroidales	F082	F082_ge
Otu00786	0.825095	EU775234.1.1373	Bacteria	Actinobacteria	Coriobacteriia	Coriobacteriales	Atopobiaceae	Atopobium
Otu00928	0.825095	GU304299.1.1496	Bacteria	Firmicutes	Clostridia	Clostridiales	Ruminococcaceae	Ruminococcaceae_unclassified
Otu00420	0.821293	GQ327622.1.1325	Bacteria	Firmicutes	Clostridia	Clostridiales	Ruminococcaceae	Saccharofermentans
Otu00447	0.821293	LN612955.1.1431	Bacteria	Actinobacteria	Coriobacteriia	Coriobacteriales	Coriobacteriales_Incertae_Sedis	uncultured
Otu00634	0.821293	EU381972.1.1493	Bacteria	Firmicutes	Clostridia	Clostridiales	Ruminococcaceae	Ruminococcaceae_unclassified
Otu00641	0.81749	AB269954.1.1532	Bacteria	Firmicutes	Clostridia	Clostridiales	Christensenellaceae	Christensenellaceae_R-7_group
Otu00796	0.81749	EU463147.1.1395	Bacteria	Firmicutes	Clostridia	Clostridiales	Christensenellaceae	Christensenellaceae_R-7_group
Otu00815	0.81749	KR067791.1.1478	Bacteria	Firmicutes	Clostridia	Clostridiales	Christensenellaceae	Christensenellaceae_R-7_group
Otu00877	0.81749	EU773363.1.1371	Bacteria	Actinobacteria	Coriobacteriia	Coriobacteriales	Atopobiaceae	Atopobiaceae_unclassified
Otu00512	0.813688	EU871358.1.1447	Bacteria	Bacteroidetes	Bacteroidia	Bacteroidales	Rikenellaceae	Rikenellaceae_RC9_gut_group
Otu00903	0.813688	AB821685.1.1524	Bacteria	Firmicutes	Clostridia	Clostridiales	Lachnospiraceae	Lachnospiraceae_NK3A20_group
Otu00244	0.809886	FJ032617.1.1259	Bacteria	Firmicutes	Erysipelotrichia	Erysipelotrichales	Erysipelotrichaceae	Erysipelotrichaceae_UCG-004
Otu00330	0.809886	AB616344.1.1487	Bacteria	Bacteroidetes	Bacteroidia	Bacteroidales	F082	F082_ge
Otu00704	0.809886	GQ327617.1.1352	Bacteria	Firmicutes	Clostridia	Clostridiales	Ruminococcaceae	Ruminococcaceae_unclassified
Otu01116	0.809886	GU303025.1.1489	Bacteria	Synergistetes	Synergistia	Synergistales	Synergistaceae	Fretibacterium
Otu00455	0.806084	AB612422.1.1497	Bacteria	Spirochaetes	Spirochaetia	Spirochaetales	Spirochaetaceae	Sediminispirochaeta
Otu00555	0.806084	EU844985.1.1358	Bacteria	Firmicutes	Clostridia	Clostridiales	Christensenellaceae	Christensenellaceae_R-7_group
Otu00568	0.806084	EU842518.1.1519	Bacteria	Firmicutes	Clostridia	Clostridiales	Lachnospiraceae	Lachnospiraceae_unclassified
Otu00999	0.806084	AY854367.1.1515	Bacteria	Firmicutes	Clostridia	Clostridiales	Lachnospiraceae	Lachnospiraceae_UCG-008
Otu00374	0.802281	GU174032.1.1489	Bacteria	Bacteroidetes	Bacteroidia	Bacteroidales	F082	F082_ge
Otu00477	0.802281	EF686560.1.1532	Bacteria	Firmicutes	Clostridia	Clostridiales	Ruminococcaceae	Ruminococcaceae_UCG-014
Otu00508	0.802281	GU303675.1.1501	Bacteria	Firmicutes	Clostridia	Clostridiales	Christensenellaceae	Christensenellaceae_R-7_group
Otu00539	0.802281	LN613081.1.1507	Bacteria	Firmicutes	Clostridia	Clostridiales	Defluviitaleaceae	Defluviitaleaceae_UCG-011
Otu00740	0.802281	EU474798.1.1397	Bacteria	Firmicutes	Clostridia	Clostridiales	Christensenellaceae	Christensenellaceae_R-7_group
Otu01014	0.802281	GU304255.1.1487	Bacteria	Synergistetes	Synergistia	Synergistales	Synergistaceae	Fretibacterium
